# Supplementary material for: Depression and Its Correlates Among Brazilian Immigrants in Massachusetts, USA
Source: J Immigr Minor Health. 2017 Jul 31;20(4):832–40. doi: 10.1007/s10903-017-0632-2 (PMC6061077; doi:10.1007/s10903-017-0632-2)
Supplement: Supplementary file 1 — Title of data Dataset of Brazilian Immigrants in Massachusetts included in the study sample. Description of data Dataset with all variables used in the study. (XLSX 79 KB) [file 10903_2017_632_MOESM1_ESM.xlsx]

## Sheet: Sheet1
ID	Time in the City	Sex	Weight Self-Perception	Alcohol Consumption	Working	Smoking	Education	Exercise	Insurance Plan	Time in US	Age	English Fluency	Marital Status	Income	Health Self-Perception	BMI	Public Space	Place	Fertility Age	CES-D
1	<9 years	Women	Under	No	Sim	No	High School	Yes	Yes	>=12 years	35-49 years	Fluent	Divorced/Widowed	$1500-$3500/month	Very Good	Normal/UnderWeight	Yes	Churches	18-49 years	<15
2	>=9 years	Men	Ideal	No	Sim	No	Graduate Studies	Yes	No	<12 years	18-34 years	Fluent	Single		Very Good	Overweight/Obese	No	Churches		>=15
3	<9 years	Women	Ideal	Yes	Sim	No	High School	Yes	Yes	>=12 years	35-49 years	Good	Married/Civil Union	$1500-$3500/month	Good	Normal/UnderWeight	Yes	Churches	18-49 years	<15
4	<9 years	Women	Ideal	Yes	Sim	No	University Degree	Yes	Yes	>=12 years	35-49 years	Fluent	Married/Civil Union	$1500-$3500/month	Very Good	Normal/UnderWeight	Yes	Churches	18-49 years	<15
5	>=9 years	Women	Ideal	Yes	Sim	No	University Degree	Yes	Yes	>=12 years	35-49 years	Good	Married/Civil Union	$1500-$3500/month	Good	Normal/UnderWeight	Yes	Churches	18-49 years	<15
6	<9 years	Women	Ideal	Yes	Sim	No	Graduate Studies	Yes	Yes	<12 years	18-34 years	Fluent	Single	$1500-$3500/month	Very Good	Normal/UnderWeight	Yes	Churches	18-49 years	<15
7	>=9 years	Men	Over	No	Sim	No	High School	Yes	Yes	>=12 years	35-49 years	Good	Married/Civil Union	$1500-$3500/month	Good	Normal/UnderWeight	Yes	Churches		>=15
8	>=9 years	Men	Over	No	Sim	No	High School	Yes		>=12 years	>=50 years	Regular, Bad or Do not speak	Married/Civil Union	$600-$1500/month		Overweight/Obese		Churches		>=15
9	<9 years	Women	Over	Yes	Sim	No	University Degree	No	Yes	<12 years	35-49 years	Fluent	Single	$1500-$3500/month	Worst	Overweight/Obese	Yes	Churches	18-49 years	>=15
10	<9 years	Women	Over	Yes	Sim	No	High School	Yes	No	>=12 years	35-49 years	Fluent	Single	$1500-$3500/month	Good	Overweight/Obese	Yes	Churches	18-49 years	<15
11	<9 years	Men	Over		Sim	No	University Degree	No	Yes	<12 years	>=50 years	Good	Married/Civil Union	>$3500/month	Very Good	Normal/UnderWeight	Yes	Churches		<15
12	<9 years	Women	Over	No	Sim	No	University Degree	Yes	Yes	<12 years	18-34 years	Fluent	Divorced/Widowed	$1500-$3500/month	Worst	Normal/UnderWeight	Yes	Churches	18-49 years	<15
13	>=9 years	Women	Ideal	No	Sim	No	High School	No	Yes	>=12 years	35-49 years	Good	Married/Civil Union	$600-$1500/month	Good		Yes	Churches	18-49 years	<15
14	<9 years	Women	Ideal	Yes	Sim	No	University Degree	Yes	Yes	>=12 years	35-49 years	Good	Single	$1500-$3500/month	Very Good	Normal/UnderWeight	Yes	Churches	18-49 years	>=15
15	<9 years	Men	Over	Yes	Sim	No	Graduate Studies	No	Yes	>=12 years	>=50 years	Fluent	Married/Civil Union	>$3500/month	Worst	Overweight/Obese	No	Churches		<15
16	<9 years	Men	Ideal	Yes	Sim	No	University Degree	No	Yes	<12 years	35-49 years	Good	Married/Civil Union	>$3500/month	Good	Normal/UnderWeight	Yes	Churches		>=15
17	>=9 years	Women	Over	No	Sim	No	High School	No	Yes	>=12 years	>=50 years	Good	Married/Civil Union	$600-$1500/month	Very Good	Overweight/Obese	Yes	Churches	>49 years	<15
18	<9 years	Women	Over	Yes	Sim	No	University Degree	Yes	Yes	>=12 years	35-49 years	Regular, Bad or Do not speak		$1500-$3500/month	Good	Overweight/Obese	Yes	Churches	18-49 years	<15
19	<9 years	Women	Ideal	No	Sim	No	University Degree	Yes	Yes	<12 years	35-49 years	Regular, Bad or Do not speak	Married/Civil Union	$600-$1500/month	Worst	Normal/UnderWeight	No	Consulate	18-49 years	>=15
20	>=9 years	Men	Ideal	No	Sim	No	High School	No	Yes	>=12 years	35-49 years	Regular, Bad or Do not speak	Married/Civil Union	$600-$1500/month	Good	Overweight/Obese	Yes	Consulate		<15
21	>=9 years	Men	Over	Yes	Sim	Yes	University Degree	Yes	Yes	>=12 years	>=50 years	Good	Married/Civil Union	>$3500/month	Good	Overweight/Obese	Yes	Consulate		<15
22	>=9 years	Men	Ideal	No	Sim	No	Graduate Studies	Yes	Yes	>=12 years	18-34 years	Good	Married/Civil Union	>$3500/month	Good	Normal/UnderWeight	Yes	Consulate		<15
23	<9 years	Men	Ideal	Yes	Sim	No	University Degree	Yes		<12 years		Regular, Bad or Do not speak	Married/Civil Union	$600-$1500/month	Good			Consulate		>=15
24	<9 years	Women	Ideal	Yes	Sim	No	University Degree	Yes	Yes	<12 years	18-34 years	Fluent	Single	>$3500/month	Good	Normal/UnderWeight	Yes	Consulate	18-49 years	<15
25	<9 years	Men	Over	No	Sim	No	University Degree	Yes	Yes	>=12 years	35-49 years	Fluent	Married/Civil Union	>$3500/month	Good	Overweight/Obese	No	Consulate		<15
26	>=9 years	Men	Over	Yes	Sim	No	Primary School	No	Yes	>=12 years	35-49 years	Regular, Bad or Do not speak	Married/Civil Union	>$3500/month	Good	Overweight/Obese	Yes	Consulate		<15
27	>=9 years	Men	Over	Yes	Sim	No	High School	No	No	<12 years	18-34 years	Good	Married/Civil Union	>$3500/month	Very Good	Overweight/Obese	Yes	Consulate		<15
28	>=9 years	Women	Over			No	High School	Yes	Yes	>=12 years		Regular, Bad or Do not speak	Married/Civil Union	$600-$1500/month	Good	Normal/UnderWeight	Yes	Consulate		>=15
29	>=9 years	Men	Ideal	Yes	Sim	No	University Degree	Yes	Yes	>=12 years	35-49 years	Fluent	Married/Civil Union	>$3500/month	Good	Normal/UnderWeight	Yes	Consulate		<15
30	<9 years	Women	Over	No	Sim	No	Primary School	Yes	Yes	<12 years	>=50 years	Regular, Bad or Do not speak	Divorced/Widowed		Very Good	Overweight/Obese	Yes	Consulate	>49 years	>=15
31	>=9 years	Men	Ideal	No	Sim	No	Primary School	No	Yes	>=12 years	18-34 years	Regular, Bad or Do not speak	Divorced/Widowed	$1500-$3500/month	Very Good	Overweight/Obese	Yes	Consulate		<15
32	<9 years	Women	Ideal	No	Sim	No	High School	No	Yes	<12 years	18-34 years	Regular, Bad or Do not speak	Married/Civil Union	$600-$1500/month	Very Good	Normal/UnderWeight	Yes	Consulate	18-49 years	>=15
33	>=9 years	Women	Ideal	Yes	Sim	No	Primary School	Yes	Yes	<12 years	18-34 years	Regular, Bad or Do not speak	Married/Civil Union	$600-$1500/month	Good	Normal/UnderWeight	Yes	Consulate	18-49 years	<15
34	>=9 years	Women	Ideal	No	Sim	No	High School	No	No	<12 years	35-49 years	Regular, Bad or Do not speak	Married/Civil Union		Very Good		Yes	Consulate	18-49 years	<15
35	<9 years	Women	Over	No	Não	No	University Degree	No	Yes	<12 years	35-49 years	Fluent	Married/Civil Union		Good	Overweight/Obese	Yes	Consulate	18-49 years	>=15
36	>=9 years	Men	Ideal	Yes	Sim	No	Graduate Studies	Yes	Yes	>=12 years	35-49 years	Fluent	Single	$1500-$3500/month	Good	Overweight/Obese	Yes	Consulate		>=15
37	>=9 years	Men	Ideal	No	Sim	No	High School	Yes	Yes	>=12 years	35-49 years	Fluent	Married/Civil Union	$1500-$3500/month	Very Good	Normal/UnderWeight	Yes	Consulate		<15
38	>=9 years	Women	Over	Yes	Sim	No	University Degree	Yes	Yes	>=12 years	35-49 years	Fluent	Married/Civil Union	>$3500/month	Very Good	Overweight/Obese	No	Consulate	18-49 years	<15
39	<9 years	Women	Over	No	Sim	No	Primary School	No	Yes	>=12 years	>=50 years	Regular, Bad or Do not speak	Single	>$3500/month	Good	Normal/UnderWeight	No	Consulate	>49 years	<15
40	<9 years	Women	Ideal	No	Sim	No	High School	Yes	Yes	<12 years	18-34 years	Fluent	Single		Good	Normal/UnderWeight	No	Consulate	18-49 years	>=15
41	<9 years	Women	Over		Sim	No	High School	Yes	Yes	>=12 years	>=50 years	Regular, Bad or Do not speak	Married/Civil Union		Worst		Yes	Consulate	>49 years	<15
42	>=9 years	Men	Ideal	No	Sim	No	University Degree	Yes	No	<12 years	35-49 years	Good	Married/Civil Union	>$3500/month	Very Good	Normal/UnderWeight	Yes	Consulate		<15
43	<9 years	Men	Ideal	No	Sim	No	University Degree	Yes	Yes	>=12 years	35-49 years	Fluent	Married/Civil Union	$1500-$3500/month	Good	Overweight/Obese	Yes	Consulate		<15
44	<9 years	Men	Ideal	No	Sim	No	High School	Yes		<12 years	35-49 years	Regular, Bad or Do not speak	Divorced/Widowed	$600-$1500/month	Good		Yes	Consulate		<15
45	<9 years	Women	Over	No	Sim	No	High School	Yes	Yes	>=12 years	35-49 years	Good	Married/Civil Union	$600-$1500/month	Good	Overweight/Obese	Yes	Consulate	18-49 years	<15
46	<9 years	Women	Over	No	Sim	No	University Degree	No	Yes	<12 years	35-49 years	Regular, Bad or Do not speak	Married/Civil Union	$600-$1500/month	Worst	Overweight/Obese	Yes	Consulate	18-49 years	<15
47	>=9 years	Men	Ideal	No	Sim	No	Graduate Studies	Yes	Yes	>=12 years	18-34 years	Fluent	Married/Civil Union	$600-$1500/month	Very Good	Overweight/Obese	Yes	Consulate		<15
48	>=9 years	Men	Over	Yes	Sim	Yes	University Degree	No	Yes	>=12 years	18-34 years	Fluent	Married/Civil Union	$1500-$3500/month	Good	Overweight/Obese	Yes	Consulate		<15
49	>=9 years	Men	Ideal	No	Sim		High School	Yes	Yes	>=12 years	35-49 years	Regular, Bad or Do not speak	Married/Civil Union	$600-$1500/month	Very Good	Normal/UnderWeight	Yes	Consulate		>=15
50	<9 years	Men	Over	No	Sim	No	High School	Yes	Yes	<12 years	>=50 years	Regular, Bad or Do not speak	Married/Civil Union	>$3500/month	Very Good	Overweight/Obese	Yes	Consulate		>=15
51	>=9 years	Men	Under	No	Não	No	High School	No	Yes	<12 years	35-49 years	Regular, Bad or Do not speak	Single	$1500-$3500/month	Good	Normal/UnderWeight	Yes	Consulate		>=15
52	>=9 years	Men	Ideal	Yes	Sim	No	High School	No	Yes	<12 years	35-49 years	Regular, Bad or Do not speak	Single	$600-$1500/month	Good	Normal/UnderWeight	Yes	Consulate		<15
53	<9 years	Women	Ideal	No	Sim	No	Primary School	Yes	No	<12 years	18-34 years	Regular, Bad or Do not speak	Single	$600-$1500/month	Worst		Yes	Consulate	18-49 years	>=15
54		Women	Ideal	Yes	Não	No	University Degree	Yes	No	>=12 years	35-49 years	Regular, Bad or Do not speak	Married/Civil Union		Good	Normal/UnderWeight	No	Consulate	18-49 years	<15
55	<9 years	Men	Over	Yes	Não	Yes	University Degree	Yes	Yes	<12 years	18-34 years	Fluent	Single	$600-$1500/month	Good	Overweight/Obese	Yes	Consulate		>=15
56	<9 years	Women	Over	Yes	Sim	No	University Degree	Yes	Yes	>=12 years	35-49 years	Fluent	Married/Civil Union		Good	Normal/UnderWeight	Yes	Consulate	18-49 years	>=15
57	>=9 years	Women	Over	No	Sim	No	High School	No	No	<12 years	35-49 years	Regular, Bad or Do not speak	Married/Civil Union	>$3500/month	Worst	Normal/UnderWeight	No	Consulate	18-49 years	<15
58	<9 years	Women	Ideal	No	Sim	No	High School	No	Yes	<12 years	35-49 years	Regular, Bad or Do not speak	Married/Civil Union	$1500-$3500/month	Good	Normal/UnderWeight	No	Consulate	18-49 years	>=15
59	>=9 years	Women	Ideal	Yes	Sim	No	Graduate Studies	Yes	Yes	<12 years	35-49 years	Fluent	Married/Civil Union	>$3500/month	Very Good	Normal/UnderWeight	Yes	Consulate	18-49 years	<15
60	<9 years	Women	Over	Yes	Sim	Yes	University Degree	Yes	Yes	<12 years	35-49 years	Regular, Bad or Do not speak	Single	$1500-$3500/month	Very Good	Overweight/Obese	Yes	Consulate	18-49 years	<15
61	<9 years	Women	Ideal	Yes	Sim	No	High School	Yes	Yes	<12 years	18-34 years	Fluent	Single	$600-$1500/month	Good	Normal/UnderWeight	No	Consulate	18-49 years	<15
62	<9 years	Women	Over	Yes	Sim	No	University Degree	Yes	Yes	<12 years	18-34 years	Fluent	Single	$600-$1500/month	Worst	Overweight/Obese	Yes	Consulate	18-49 years	<15
63	>=9 years	Men	Ideal	Yes	Sim	No	Graduate Studies	Yes	Yes	>=12 years		Fluent	Divorced/Widowed	$600-$1500/month	Very Good		Yes	Consulate		<15
64	<9 years	Women	Over	No	Sim	No	High School	Yes	No	<12 years	35-49 years	Regular, Bad or Do not speak	Married/Civil Union	$600-$1500/month	Good	Normal/UnderWeight	Yes	Consulate	18-49 years	>=15
65	>=9 years	Women	Ideal	Yes	Sim	No	High School	Yes	No	>=12 years	18-34 years	Fluent	Married/Civil Union	$1500-$3500/month	Good	Normal/UnderWeight	Yes	Consulate	18-49 years	<15
66	<9 years	Men	Ideal	Yes	Sim	No	Graduate Studies	Yes	Yes	<12 years	18-34 years	Fluent	Married/Civil Union	>$3500/month	Good	Overweight/Obese	Yes	Consulate		>=15
67	>=9 years	Men	Over	Yes	Sim	Yes	University Degree	Yes	Yes	>=12 years	35-49 years	Fluent	Divorced/Widowed	$1500-$3500/month	Worst	Normal/UnderWeight	Yes	Consulate		<15
68	>=9 years	Women	Over	No	Sim	No	High School	Yes	Yes	>=12 years	>=50 years	Regular, Bad or Do not speak	Married/Civil Union	$600-$1500/month	Worst		Yes	Consulate	>49 years	>=15
69	<9 years	Women	Over	Yes	Sim	No	Graduate Studies	Yes	Yes	>=12 years	35-49 years	Fluent	Married/Civil Union		Very Good	Normal/UnderWeight	Yes	Consulate	18-49 years	<15
70	<9 years	Men	Ideal	Yes	Sim	No	Graduate Studies	Yes	Yes	<12 years	35-49 years	Fluent	Married/Civil Union	$1500-$3500/month	Very Good	Normal/UnderWeight	Yes	Consulate		<15
71	<9 years	Women	Over	No	Sim	No	University Degree	Yes	Yes	>=12 years	>=50 years	Fluent	Divorced/Widowed	$1500-$3500/month	Good	Overweight/Obese	Yes	Consulate	>49 years	<15
72	>=9 years	Women	Over	Yes	Não	No	University Degree	No	Yes	<12 years	35-49 years	Fluent	Married/Civil Union		Good	Normal/UnderWeight	No	Consulate	18-49 years	<15
73	>=9 years	Women	Over	No	Sim	No	University Degree	Yes	No	>=12 years	35-49 years	Regular, Bad or Do not speak	Divorced/Widowed	$600-$1500/month	Worst	Overweight/Obese	Yes	Consulate	18-49 years	>=15
74	>=9 years	Women	Ideal	Yes	Sim	No	High School	Yes	Yes	>=12 years	35-49 years	Good	Married/Civil Union		Very Good		Yes	Consulate	18-49 years	<15
75		Men	Ideal	No	Sim	No	High School	No	Yes		>=50 years	Good	Married/Civil Union	$1500-$3500/month	Good	Overweight/Obese	Yes	Consulate		>=15
76	<9 years	Women	Over	No	Não	No	University Degree	No	Yes	<12 years	18-34 years	Fluent	Married/Civil Union	$1500-$3500/month	Good	Normal/UnderWeight	Yes	Consulate	18-49 years	<15
77	<9 years	Men	Over	No	Sim	No	High School	Yes		<12 years	35-49 years	Good	Married/Civil Union	>$3500/month	Good	Overweight/Obese		Consulate		<15
78	<9 years	Men	Over	Yes	Sim	Yes	Primary School	No	Yes	>=12 years	18-34 years	Regular, Bad or Do not speak	Married/Civil Union	$1500-$3500/month	Good		Yes	Consulate		<15
79	<9 years	Men	Ideal	Yes	Sim	No	University Degree	Yes	Yes	<12 years	18-34 years	Good	Married/Civil Union	$1500-$3500/month	Very Good	Normal/UnderWeight	Yes	Consulate		<15
80	>=9 years	Women	Over	No	Sim	No	University Degree	No	Yes	>=12 years	>=50 years	Regular, Bad or Do not speak	Married/Civil Union	$600-$1500/month	Worst	Overweight/Obese	Yes	Consulate	>49 years	<15
81	<9 years	Men	Ideal	Yes	Sim	Yes	High School	No	Yes	<12 years	>=50 years	Regular, Bad or Do not speak	Married/Civil Union	>$3500/month	Good	Normal/UnderWeight	Yes	Consulate		<15
82	>=9 years	Women	Ideal	No	Sim	No	High School	Yes		>=12 years	>=50 years	Fluent	Married/Civil Union	$1500-$3500/month	Worst	Overweight/Obese	Yes	Consulate	>49 years	<15
83	>=9 years	Women	Ideal	Yes	Sim	No	High School	No	Yes	>=12 years	35-49 years	Fluent	Married/Civil Union	$600-$1500/month	Worst	Normal/UnderWeight	No	Consulate	18-49 years	>=15
84	>=9 years	Women	Over	No	Sim	No	University Degree	Yes	Yes	<12 years	18-34 years	Good	Divorced/Widowed	$1500-$3500/month	Good	Overweight/Obese	Yes	Consulate	18-49 years	>=15
85	>=9 years	Women	Ideal	Yes	Sim	No	High School	No	Yes	<12 years	18-34 years	Regular, Bad or Do not speak	Married/Civil Union	$1500-$3500/month	Good		Yes	Consulate	18-49 years	<15
86	<9 years	Women	Over	No	Sim	No	High School	Yes	Yes	<12 years	35-49 years	Regular, Bad or Do not speak	Divorced/Widowed	$600-$1500/month	Good	Overweight/Obese	Yes	Consulate	18-49 years	>=15
87	<9 years	Men	Ideal	Yes	Sim	No	Primary School	Yes	No	>=12 years	35-49 years	Regular, Bad or Do not speak	Married/Civil Union	$600-$1500/month	Good		Yes	Consulate		>=15
88	<9 years	Women	Ideal	No	Sim	No	University Degree	Yes	Yes	>=12 years	18-34 years	Fluent	Married/Civil Union	>$3500/month	Very Good	Normal/UnderWeight	Yes	Consulate	18-49 years	<15
89	<9 years	Men	Ideal	Yes	Sim	No	High School	Yes	Yes	<12 years	18-34 years	Fluent	Single	$1500-$3500/month	Good	Normal/UnderWeight	Yes	Consulate		>=15
90	<9 years	Women	Over	Yes	Não	No	Graduate Studies	Yes	Yes	<12 years	18-34 years	Fluent	Married/Civil Union	>$3500/month	Worst	Normal/UnderWeight	Yes	Consulate	18-49 years	<15
91	<9 years	Women	Ideal	No	Sim	No	University Degree	Yes	Yes	>=12 years	>=50 years	Fluent	Single	$1500-$3500/month	Good	Normal/UnderWeight	Yes	Consulate	>49 years	<15
92	>=9 years	Women	Ideal	Yes	Sim	No	University Degree	Yes	Yes	>=12 years	18-34 years	Fluent	Married/Civil Union	$1500-$3500/month	Very Good	Normal/UnderWeight	Yes	Consulate	18-49 years	<15
93	<9 years	Women	Ideal	No	Sim	No	High School	Yes	Yes	<12 years	35-49 years	Fluent	Married/Civil Union	$1500-$3500/month	Good	Normal/UnderWeight	Yes	Consulate	18-49 years	<15
94	>=9 years	Men	Ideal	Yes	Sim	No	Graduate Studies	Yes	Yes	<12 years		Good	Single		Very Good	Normal/UnderWeight	Yes	Consulate		<15
95	>=9 years	Women	Over	No	Sim	No	University Degree	Yes	Yes	>=12 years	18-34 years	Good	Married/Civil Union	$1500-$3500/month	Good	Overweight/Obese	Yes	Consulate	18-49 years	<15
96	<9 years	Women	Over	No	Sim	No	Graduate Studies	Yes	Yes	<12 years		Good	Divorced/Widowed	$1500-$3500/month	Good	Normal/UnderWeight	Yes	Consulate		<15
97	<9 years	Men	Ideal	Yes	Sim	No	University Degree	Yes	Yes	<12 years	18-34 years	Regular, Bad or Do not speak	Married/Civil Union	>$3500/month	Very Good	Overweight/Obese	Yes	Consulate		<15
98	<9 years	Men	Over	No	Sim	No	University Degree	No	Yes	<12 years	18-34 years	Fluent	Married/Civil Union		Good	Overweight/Obese	Yes	Consulate		<15
99	<9 years	Women	Ideal	No	Sim	No	University Degree	No	Yes	<12 years	>=50 years	Good	Divorced/Widowed	$600-$1500/month	Good	Normal/UnderWeight	No	Consulate	>49 years	<15
100	>=9 years	Women	Ideal	No	Sim	No	University Degree	No	Yes	>=12 years	18-34 years	Fluent	Single	$600-$1500/month	Worst		Yes	Consulate	18-49 years	<15
101	<9 years	Women	Over	No	Sim	No	University Degree	Yes	Yes	<12 years	18-34 years	Regular, Bad or Do not speak	Married/Civil Union	$1500-$3500/month	Good	Normal/UnderWeight	Yes	Consulate	18-49 years	>=15
102	>=9 years	Women	Ideal	No	Sim	No	University Degree	Yes	Yes	>=12 years	18-34 years	Regular, Bad or Do not speak	Married/Civil Union	$600-$1500/month	Very Good	Normal/UnderWeight	Yes	Consulate	18-49 years	<15
103	<9 years	Men	Ideal	No	Sim	No	High School	No	Yes	>=12 years	18-34 years	Good	Single	$600-$1500/month	Good	Normal/UnderWeight	Yes	Consulate		>=15
104	>=9 years	Women	Over	No	Não	No	University Degree	No	Yes	>=12 years	>=50 years	Regular, Bad or Do not speak	Divorced/Widowed	$600-$1500/month	Good	Overweight/Obese	Yes	Consulate	>49 years	<15
105		Men	Ideal	Yes	Sim	No	University Degree	Yes	Yes	<12 years	18-34 years	Regular, Bad or Do not speak	Married/Civil Union	>$3500/month	Worst	Overweight/Obese	Yes	Consulate		<15
106	>=9 years	Men	Ideal	No	Sim	No	High School	Yes	Yes	>=12 years	18-34 years	Good	Married/Civil Union	>$3500/month	Good	Overweight/Obese	Yes	Consulate		<15
107	>=9 years	Men	Ideal	Yes	Sim	Yes	Primary School	Yes	No	>=12 years	18-34 years	Fluent	Single	$600-$1500/month	Worst			Consulate		>=15
108	<9 years	Women	Ideal	No	Sim	No	Primary School	Yes	No	<12 years	18-34 years	Good	Single	$600-$1500/month	Very Good	Normal/UnderWeight	No	Consulate	18-49 years	>=15
109	>=9 years	Women	Ideal	No	Sim	No	University Degree	No	No	>=12 years	35-49 years	Good	Married/Civil Union	$600-$1500/month	Good	Normal/UnderWeight	Yes	Consulate	18-49 years	>=15
110	>=9 years	Women	Over	No	Não	No	Primary School	Yes	Yes	>=12 years	35-49 years	Good	Married/Civil Union		Good		Yes	Consulate	18-49 years	<15
111	>=9 years	Men	Ideal	No	Não	No	High School	Yes		>=12 years	35-49 years	Good	Married/Civil Union	$1500-$3500/month	Worst	Overweight/Obese		Consulate		<15
112	>=9 years	Men	Ideal	No	Sim	No	High School	Yes	Yes	<12 years	35-49 years	Regular, Bad or Do not speak	Married/Civil Union	>$3500/month	Very Good	Overweight/Obese	Yes	Consulate		<15
113	>=9 years	Men	Ideal	Yes	Sim	No	University Degree	Yes	Yes	>=12 years	18-34 years	Fluent	Single	$600-$1500/month	Good	Normal/UnderWeight	No	Consulate		>=15
114	<9 years	Men	Over	Yes	Não	No	University Degree	Yes	Yes	<12 years	18-34 years	Fluent	Single	>$3500/month	Good	Normal/UnderWeight	Yes	Consulate		<15
115	>=9 years	Men	Ideal	No	Sim	No	Primary School	Yes	No	>=12 years	18-34 years	Good	Married/Civil Union	>$3500/month	Worst	Normal/UnderWeight	No	Consulate		<15
116	<9 years	Men	Ideal	Yes	Sim	Yes	Primary School	No	No	<12 years	18-34 years	Regular, Bad or Do not speak	Single	$600-$1500/month	Very Good		Yes	Consulate		>=15
117	>=9 years	Men	Over	Yes	Sim	No	Primary School	Yes	Yes	>=12 years	>=50 years	Regular, Bad or Do not speak	Married/Civil Union	>$3500/month	Good	Overweight/Obese	Yes	Consulate		<15
118	<9 years	Men	Over	No	Sim	No	University Degree	Yes	Yes	>=12 years	18-34 years	Fluent	Married/Civil Union	>$3500/month	Worst		Yes	Consulate		<15
119	<9 years	Men	Ideal	No	Sim	No	Primary School	No	No	<12 years	>=50 years	Regular, Bad or Do not speak	Single	$1500-$3500/month	Worst	Normal/UnderWeight	Yes	Consulate		>=15
120	<9 years	Men	Over	Yes	Sim	Yes	University Degree	No	Yes	>=12 years	35-49 years	Fluent	Married/Civil Union	>$3500/month	Good	Overweight/Obese	Yes	Consulate		<15
121	<9 years	Men	Over	No	Sim	No	University Degree	Yes	Yes	<12 years	35-49 years	Regular, Bad or Do not speak	Married/Civil Union	$1500-$3500/month	Worst	Overweight/Obese	Yes	Consulate		>=15
122	>=9 years	Women	Ideal	No	Sim	No	High School	No	Yes	>=12 years	35-49 years	Fluent	Married/Civil Union	$1500-$3500/month	Very Good		Yes	Consulate	18-49 years	<15
123	>=9 years	Women	Over	Yes	Sim	No	High School	No	Yes	>=12 years	>=50 years	Regular, Bad or Do not speak	Married/Civil Union	$600-$1500/month	Good	Overweight/Obese	Yes	Consulate	>49 years	<15
124	<9 years	Men	Over	Yes	Sim	No	Graduate Studies	No	Yes	<12 years	35-49 years	Good	Single	$1500-$3500/month	Good	Overweight/Obese	Yes	Consulate		>=15
125	>=9 years	Women	Over	Yes	Sim	Yes	University Degree	Yes	Yes	>=12 years	35-49 years	Fluent	Divorced/Widowed	$1500-$3500/month	Good	Normal/UnderWeight	Yes	Consulate	18-49 years	<15
126	<9 years	Men	Ideal	Yes	Sim	No	High School	Yes	No	<12 years	35-49 years	Regular, Bad or Do not speak	Single	>$3500/month	Good	Normal/UnderWeight	No	Consulate		>=15
127	>=9 years	Women	Over	No	Sim	No	High School	No	Yes	>=12 years	35-49 years	Regular, Bad or Do not speak	Married/Civil Union	$1500-$3500/month	Very Good	Overweight/Obese	No	Consulate	18-49 years	>=15
128	>=9 years	Women	Ideal	No	Sim	Yes	High School	No	Yes	<12 years	35-49 years	Regular, Bad or Do not speak	Single	$600-$1500/month	Worst	Normal/UnderWeight	No	Consulate	18-49 years	<15
129	<9 years	Women	Ideal	Yes	Sim	No	University Degree	No	Yes	>=12 years	18-34 years	Fluent	Married/Civil Union	$1500-$3500/month	Worst	Normal/UnderWeight	Yes	Consulate	18-49 years	<15
130	>=9 years	Women	Ideal	No	Sim	No		Yes	Yes	>=12 years	18-34 years	Fluent	Divorced/Widowed	$1500-$3500/month	Good	Normal/UnderWeight	Yes	Consulate	18-49 years	<15
131	<9 years	Women	Ideal	Yes	Sim	No	University Degree	Yes	Yes	<12 years	18-34 years	Fluent	Married/Civil Union	$1500-$3500/month	Good	Normal/UnderWeight	Yes	Consulate	18-49 years	>=15
132	>=9 years	Men	Over	Yes	Sim	No	High School	Yes	No	>=12 years	35-49 years	Good	Married/Civil Union	>$3500/month	Good	Overweight/Obese	Yes	Consulate		<15
133	<9 years	Women	Under	No	Sim	No	High School	No	Yes	<12 years	18-34 years	Regular, Bad or Do not speak	Single	$1500-$3500/month	Good	Normal/UnderWeight	Yes	Consulate	18-49 years	>=15
134	>=9 years	Women	Over	No	Sim	No	University Degree	Yes	Yes	>=12 years	>=50 years	Regular, Bad or Do not speak	Divorced/Widowed	$1500-$3500/month	Very Good	Overweight/Obese	Yes	Consulate	>49 years	<15
135	>=9 years	Men		Yes	Sim	Yes	Primary School	No	Yes	>=12 years	18-34 years	Fluent	Married/Civil Union	$1500-$3500/month	Good	Overweight/Obese	Yes	Consulate		>=15
136	>=9 years	Women	Ideal	No	Sim	No	High School	No	Yes	>=12 years	35-49 years	Good	Single	$1500-$3500/month	Worst		Yes	Consulate	18-49 years	>=15
137	<9 years	Women	Over	No	Sim	No	University Degree	No	Yes	<12 years	18-34 years	Good	Married/Civil Union	$1500-$3500/month	Good	Normal/UnderWeight	Yes	Consulate	18-49 years	>=15
138	>=9 years	Men	Over	Yes	Sim	No	High School	Yes	Yes	>=12 years	35-49 years		Married/Civil Union	>$3500/month	Good	Overweight/Obese	Yes	Consulate		>=15
139	<9 years	Men	Ideal	No	Sim	No	Graduate Studies	Yes	No	>=12 years	35-49 years	Fluent	Married/Civil Union	$1500-$3500/month	Very Good	Normal/UnderWeight	No	Consulate		<15
140	>=9 years	Men	Ideal	No	Sim		High School	Yes	Yes	>=12 years	>=50 years	Fluent	Divorced/Widowed	$1500-$3500/month	Worst	Normal/UnderWeight	Yes	Consulate		>=15
141	<9 years	Men	Ideal	Yes	Sim	Yes	High School	Yes	No	<12 years	18-34 years	Good	Married/Civil Union	$600-$1500/month	Good	Overweight/Obese	Yes	Consulate		<15
142	<9 years	Women	Ideal	Yes	Sim	No	High School	Yes	Yes	>=12 years	35-49 years	Fluent	Married/Civil Union	$1500-$3500/month	Worst	Normal/UnderWeight	Yes	Consulate	18-49 years	<15
143	>=9 years	Women	Ideal	No	Sim	No	High School	No	Yes	>=12 years	18-34 years	Good	Married/Civil Union	$1500-$3500/month	Very Good	Normal/UnderWeight	Yes	Consulate	18-49 years	<15
144	>=9 years	Men	Over	Yes		No	University Degree	Yes	Yes	>=12 years	35-49 years	Good	Married/Civil Union	>$3500/month	Very Good	Overweight/Obese	Yes	Consulate		<15
145	<9 years	Women	Ideal	Yes	Não	No	University Degree	Yes	Yes	<12 years	35-49 years	Regular, Bad or Do not speak	Divorced/Widowed	$600-$1500/month	Very Good	Normal/UnderWeight	Yes	Consulate	18-49 years	>=15
146	>=9 years	Men	Ideal	No	Sim	No	Primary School	Yes	No	<12 years	18-34 years	Good	Single	$600-$1500/month	Good		Yes	Consulate		>=15
147	>=9 years	Women	Ideal	No	Sim	No	High School	Yes	No	<12 years	18-34 years	Regular, Bad or Do not speak	Married/Civil Union	>$3500/month	Good	Normal/UnderWeight	Yes	Consulate	18-49 years	<15
148	<9 years	Men	Ideal	No	Sim	No	Primary School	Yes	No	<12 years	18-34 years	Good	Single	$1500-$3500/month	Good		Yes	Consulate		>=15
149	<9 years	Men	Over	Yes	Sim	No	Primary School	No	No	<12 years	18-34 years	Regular, Bad or Do not speak	Married/Civil Union	$600-$1500/month	Worst	Overweight/Obese	Yes	Consulate		<15
150	>=9 years	Women	Ideal	No	Sim	No	University Degree	Yes	Yes	>=12 years	35-49 years	Fluent	Divorced/Widowed	>$3500/month	Very Good	Normal/UnderWeight	Yes	Consulate	18-49 years	<15
151	<9 years	Men	Over	No	Sim	No	High School	Yes	No	<12 years	18-34 years	Regular, Bad or Do not speak	Single	$600-$1500/month	Worst	Overweight/Obese	Yes	Consulate		>=15
152	>=9 years	Women	Over	Yes	Sim	No	High School	No	Yes	<12 years	35-49 years	Regular, Bad or Do not speak	Married/Civil Union	$600-$1500/month	Good		No	Consulate	18-49 years	<15
153	<9 years	Women	Over	No	Sim	No	High School	Yes	Yes	<12 years	18-34 years	Regular, Bad or Do not speak	Married/Civil Union	$1500-$3500/month	Worst		Yes	Consulate	18-49 years	>=15
154	>=9 years	Men	Over	Yes	Sim	Yes	Primary School	No	Yes	>=12 years	35-49 years	Good	Married/Civil Union	$600-$1500/month	Worst		Yes	Consulate		>=15
155	<9 years	Women	Over	No	Sim	No	Graduate Studies	Yes	Yes	<12 years	>=50 years	Regular, Bad or Do not speak	Single	$600-$1500/month	Worst	Overweight/Obese	Yes	Consulate	>49 years	>=15
156	<9 years	Women	Ideal	No	Sim	No	Primary School	No	No	<12 years	18-34 years	Regular, Bad or Do not speak	Married/Civil Union	$600-$1500/month	Good		No	Consulate	18-49 years	<15
157	>=9 years	Women	Over	Yes	Sim	No	University Degree	No	Yes	<12 years	18-34 years	Regular, Bad or Do not speak	Married/Civil Union	$600-$1500/month	Good	Normal/UnderWeight	Yes	Consulate	18-49 years	<15
158	<9 years	Women	Over	No	Sim	No	University Degree	Yes	Yes	<12 years	18-34 years	Regular, Bad or Do not speak	Married/Civil Union	$1500-$3500/month	Worst	Overweight/Obese	Yes	Consulate	18-49 years	>=15
159	>=9 years	Men	Over	No	Sim	No	High School	No	Yes	<12 years	35-49 years	Regular, Bad or Do not speak	Married/Civil Union	>$3500/month	Worst	Normal/UnderWeight	No	Consulate		<15
160	>=9 years	Women	Ideal	No	Sim	No	High School	Yes	Yes	>=12 years		Good	Single	$1500-$3500/month	Good	Normal/UnderWeight	Yes	Consulate		<15
161	>=9 years	Men	Over	Yes	Sim	No	Graduate Studies	Yes	Yes	>=12 years	35-49 years	Fluent	Married/Civil Union	>$3500/month	Good	Overweight/Obese	Yes	Consulate		<15
162	>=9 years	Men	Over	Yes	Não	No	University Degree	No	Yes	>=12 years	>=50 years	Good	Married/Civil Union	$1500-$3500/month	Worst	Overweight/Obese	Yes	Consulate		<15
163	<9 years	Women	Over	Yes	Sim	No	University Degree	Yes	No	<12 years	18-34 years	Fluent	Married/Civil Union	$600-$1500/month	Good	Overweight/Obese	Yes	Consulate	18-49 years	<15
164	>=9 years	Men	Over	Yes	Sim	No	Primary School	No	Yes	>=12 years	35-49 years	Good	Married/Civil Union		Worst		Yes	Consulate		<15
165	<9 years	Women	Ideal	Yes	Sim	No	Primary School	Yes	Yes	<12 years	35-49 years	Regular, Bad or Do not speak	Divorced/Widowed	$1500-$3500/month	Very Good	Normal/UnderWeight	Yes	Consulate	18-49 years	<15
166	<9 years	Men	Ideal	No	Não	No	University Degree	Yes	Yes	<12 years	18-34 years	Good	Single		Very Good	Normal/UnderWeight	Yes	Consulate		<15
167	<9 years	Women	Over	No	Não	No	University Degree	Yes	Yes	<12 years	18-34 years	Fluent	Married/Civil Union	>$3500/month	Good	Overweight/Obese	Yes	Consulate	18-49 years	<15
168	<9 years	Women	Under	Yes	Sim	No	Graduate Studies	Yes	Yes	<12 years	18-34 years	Fluent	Married/Civil Union	>$3500/month	Good	Normal/UnderWeight	Yes	Consulate	18-49 years	<15
169	>=9 years	Men	Ideal	No	Sim	No	High School	No	No	>=12 years	18-34 years	Good	Single	>$3500/month	Very Good		Yes	Consulate		<15
170	<9 years	Men	Over	No	Sim	No	High School	Yes	Yes	>=12 years	35-49 years	Good	Married/Civil Union	>$3500/month	Good	Overweight/Obese	Yes	Consulate		<15
171	>=9 years	Women	Ideal	No	Sim	No	Primary School	Yes	No	<12 years	35-49 years	Regular, Bad or Do not speak	Married/Civil Union	$600-$1500/month	Good		Yes	Consulate	18-49 years	>=15
172	>=9 years	Women	Over	No	Sim	No	University Degree	No	Yes	<12 years	35-49 years	Regular, Bad or Do not speak	Married/Civil Union	$600-$1500/month	Good	Normal/UnderWeight	Yes	Consulate	18-49 years	>=15
173	>=9 years	Women	Ideal	No	Sim	No	Primary School	No	Yes	>=12 years	35-49 years	Regular, Bad or Do not speak	Married/Civil Union	$1500-$3500/month	Worst		Yes	Consulate	18-49 years	<15
174	>=9 years	Men	Over	Yes	Sim	No	High School	Yes	Yes	<12 years	35-49 years	Regular, Bad or Do not speak	Married/Civil Union	$600-$1500/month	Good	Overweight/Obese	Yes	Consulate		<15
175	<9 years	Women	Ideal	No	Sim		Graduate Studies	Yes		<12 years	>=50 years	Fluent	Married/Civil Union	>$3500/month		Overweight/Obese		Consulate	>49 years	<15
176	<9 years	Men	Ideal	No	Sim	No	High School	No	No	<12 years	18-34 years	Regular, Bad or Do not speak	Married/Civil Union	>$3500/month	Worst	Overweight/Obese	Yes	Consulate		<15
177	>=9 years	Men	Ideal	No	Sim	No	University Degree	Yes	Yes	>=12 years	35-49 years	Fluent	Single	$1500-$3500/month	Very Good	Overweight/Obese	Yes	Consulate		<15
178	<9 years	Women	Over	No	Não	No	Primary School	Yes	Yes	>=12 years	>=50 years	Regular, Bad or Do not speak	Married/Civil Union		Worst	Overweight/Obese	No	Consulate	>49 years	>=15
179	>=9 years	Men	Over	Yes	Sim	No	University Degree	No	Yes	>=12 years	>=50 years	Fluent	Married/Civil Union	>$3500/month	Worst	Overweight/Obese	Yes	Consulate		<15
180	<9 years	Women	Over	No	Sim		High School	No	Yes	>=12 years	35-49 years	Regular, Bad or Do not speak	Married/Civil Union	$600-$1500/month	Good	Normal/UnderWeight	Yes	Consulate	18-49 years	<15
181	>=9 years	Women	Ideal	No	Sim	No	Graduate Studies	No	Yes	<12 years	35-49 years	Regular, Bad or Do not speak	Married/Civil Union	$600-$1500/month	Good	Normal/UnderWeight	Yes	Consulate	18-49 years	>=15
182	>=9 years	Men	Ideal	No	Sim	No	High School	No	Yes	<12 years	18-34 years	Good	Married/Civil Union	$600-$1500/month	Good	Overweight/Obese	Yes	Consulate		>=15
183	>=9 years	Men	Ideal	Yes	Sim	No	University Degree	No	Yes	>=12 years	>=50 years	Regular, Bad or Do not speak	Married/Civil Union	>$3500/month	Good	Overweight/Obese	Yes	Consulate		<15
184	>=9 years	Men	Over	Yes	Sim	No	Graduate Studies	Yes	Yes	>=12 years	35-49 years	Fluent	Married/Civil Union	>$3500/month	Worst	Overweight/Obese	Yes	Consulate		<15
185	>=9 years	Women	Ideal	No	Sim	No	High School	No	Yes	>=12 years	35-49 years	Regular, Bad or Do not speak	Married/Civil Union	$600-$1500/month	Good	Overweight/Obese	Yes	Consulate	18-49 years	<15
186	>=9 years	Women	Over	No	Sim	No	University Degree	Yes	Yes	>=12 years	35-49 years	Fluent	Married/Civil Union	$1500-$3500/month	Very Good	Overweight/Obese	Yes	Consulate	18-49 years	<15
187	<9 years	Women	Ideal	No	Sim	No	University Degree	Yes	Yes	<12 years	18-34 years	Good	Married/Civil Union	>$3500/month	Good	Overweight/Obese	Yes	Consulate	18-49 years	<15
188	>=9 years	Men	Ideal	Yes	Sim	No	High School	Yes	Yes	>=12 years	18-34 years	Fluent	Single	$1500-$3500/month	Very Good	Normal/UnderWeight	Yes	Consulate		<15
189	<9 years	Men	Ideal	Yes	Sim	No	High School	Yes	Yes	<12 years	18-34 years	Regular, Bad or Do not speak	Married/Civil Union	$1500-$3500/month	Very Good		Yes	Consulate		<15
190		Women	Ideal	No	Sim	No	High School	Yes	Yes	>=12 years	18-34 years	Fluent	Married/Civil Union	>$3500/month	Very Good	Normal/UnderWeight	Yes	Consulate	18-49 years	<15
191	<9 years	Women			Sim	No	High School	No	No	<12 years	18-34 years	Regular, Bad or Do not speak	Single	$600-$1500/month	Good		No	Consulate	18-49 years	<15
192	>=9 years	Men	Ideal	No	Sim	Yes	Graduate Studies	Yes	Yes	>=12 years	35-49 years	Fluent	Married/Civil Union	>$3500/month	Good	Overweight/Obese	Yes	Consulate		<15
193	<9 years	Men	Ideal	No	Sim	No	Graduate Studies	Yes	Yes	<12 years	35-49 years	Regular, Bad or Do not speak	Divorced/Widowed	$1500-$3500/month	Good	Normal/UnderWeight	Yes	Consulate		<15
194	>=9 years	Men	Over	Yes	Sim	No	University Degree	Yes	Yes	>=12 years	18-34 years	Good	Married/Civil Union	$1500-$3500/month	Good	Overweight/Obese	Yes	Consulate		>=15
195	<9 years	Women	Ideal	Yes	Não	No	High School	Yes	Yes	>=12 years	18-34 years	Fluent	Married/Civil Union		Worst	Normal/UnderWeight	Yes	Consulate	18-49 years	>=15
196	<9 years	Women	Ideal	No	Sim	No	High School	No	Yes	<12 years	18-34 years	Regular, Bad or Do not speak	Married/Civil Union	$1500-$3500/month	Good	Normal/UnderWeight	No	Consulate	18-49 years	<15
197	>=9 years	Men	Over	No	Sim	No	High School	No	Yes	>=12 years	35-49 years	Regular, Bad or Do not speak	Married/Civil Union	$1500-$3500/month	Worst	Overweight/Obese	Yes	Consulate		<15
198	>=9 years	Women	Over	No	Sim	No	Primary School	No	Yes	<12 years	35-49 years	Regular, Bad or Do not speak	Married/Civil Union	$1500-$3500/month	Very Good	Normal/UnderWeight	Yes	Consulate	18-49 years	<15
199	<9 years	Women	Ideal	Yes	Sim	No	Primary School	Yes	No	>=12 years	35-49 years	Regular, Bad or Do not speak	Married/Civil Union	>$3500/month	Good	Normal/UnderWeight	Yes	Consulate	18-49 years	>=15
200	>=9 years	Women	Over	No	Sim	No	University Degree	No	Yes	<12 years	18-34 years	Regular, Bad or Do not speak	Married/Civil Union	>$3500/month	Good	Overweight/Obese	Yes	Consulate	18-49 years	<15
201	>=9 years	Women	Ideal	No	Sim	No	High School	No	Yes	>=12 years	>=50 years	Fluent	Married/Civil Union	>$3500/month	Very Good	Normal/UnderWeight	Yes	Consulate	>49 years	<15
202	>=9 years	Men	Ideal	Yes	Sim	Yes		No	No	>=12 years	18-34 years	Fluent	Married/Civil Union	$1500-$3500/month	Worst	Overweight/Obese	Yes	Consulate		>=15
203	<9 years	Men	Ideal	Yes	Sim	No	Primary School	Yes	No	<12 years	18-34 years	Fluent	Single	$1500-$3500/month	Good	Overweight/Obese	No	Consulate		<15
204	>=9 years	Women	Over	Yes	Sim	No	High School	Yes	Yes	>=12 years	18-34 years	Fluent	Divorced/Widowed	$1500-$3500/month	Worst	Overweight/Obese	Yes	Consulate	18-49 years	>=15
205	>=9 years	Men	Over	Yes	Sim	No	University Degree	Yes	Yes	>=12 years	35-49 years	Fluent	Divorced/Widowed	$1500-$3500/month	Good	Normal/UnderWeight	Yes	Consulate		<15
206	>=9 years	Women	Over	No	Sim	No	High School	Yes	Yes	>=12 years	18-34 years	Regular, Bad or Do not speak	Married/Civil Union	$1500-$3500/month	Good		No	Consulate	18-49 years	<15
207	<9 years	Men	Over	No	Sim	No	High School	No	Yes	>=12 years	35-49 years	Good	Married/Civil Union	>$3500/month	Worst	Overweight/Obese	No	Consulate		<15
208	>=9 years	Women	Ideal	No	Sim	No	University Degree	No	Yes	<12 years	>=50 years	Good	Divorced/Widowed	$600-$1500/month	Good	Normal/UnderWeight	No	Consulate	>49 years	>=15
209		Women	Over	No	Não	No	Primary School	No	No			Regular, Bad or Do not speak	Married/Civil Union		Worst		No	Consulate		<15
210	<9 years	Men	Ideal	Yes	Sim	No	High School	Yes	No	<12 years	18-34 years	Regular, Bad or Do not speak	Single	>$3500/month	Worst		Yes	Consulate		>=15
211	<9 years	Women	Ideal	Yes	Sim	No	High School	No	Yes	>=12 years	18-34 years	Fluent	Married/Civil Union	>$3500/month	Very Good	Normal/UnderWeight	Yes	Consulate	18-49 years	<15
212	>=9 years	Women	Ideal	No	Sim	No	Primary School	Yes	Yes	<12 years	18-34 years	Regular, Bad or Do not speak	Married/Civil Union	$600-$1500/month	Very Good	Normal/UnderWeight	Yes	Consulate	18-49 years	<15
213	<9 years	Men	Under	Yes	Sim	No	Graduate Studies	Yes	Yes	<12 years	35-49 years	Fluent	Married/Civil Union	>$3500/month	Very Good	Normal/UnderWeight	Yes	Consulate		<15
214	>=9 years	Women	Ideal	No	Sim	No	University Degree	No	Yes	>=12 years	18-34 years	Fluent	Married/Civil Union	$600-$1500/month	Good	Normal/UnderWeight	No	Consulate	18-49 years	<15
215	>=9 years	Women	Ideal	Yes	Sim	No	University Degree	Yes	Yes	>=12 years	35-49 years	Good	Married/Civil Union	$1500-$3500/month	Worst	Normal/UnderWeight	Yes	Consulate	18-49 years	>=15
216	>=9 years	Women	Over	Yes	Sim	No	University Degree	No	Yes	>=12 years	18-34 years	Fluent	Married/Civil Union	$1500-$3500/month	Good	Normal/UnderWeight	Yes	Consulate	18-49 years	<15
217	>=9 years	Men	Ideal	No	Sim	No	High School	Yes	No	<12 years	35-49 years	Regular, Bad or Do not speak	Divorced/Widowed	$1500-$3500/month	Good	Normal/UnderWeight	No	Consulate		>=15
218	<9 years	Women	Ideal	Yes	Sim	No	University Degree	No	Yes	>=12 years	35-49 years	Good	Married/Civil Union	>$3500/month	Good	Overweight/Obese	Yes	Consulate	18-49 years	<15
219	<9 years	Women	Ideal	Yes	Sim	No	Graduate Studies	Yes	Yes	<12 years	18-34 years	Fluent	Single	$1500-$3500/month	Very Good	Normal/UnderWeight	No	Consulate	18-49 years	<15
220	>=9 years	Men	Over	No	Sim	No	Primary School	No	Yes	>=12 years	>=50 years	Regular, Bad or Do not speak	Married/Civil Union	$1500-$3500/month	Good	Normal/UnderWeight	Yes	Consulate		>=15
221	>=9 years	Men	Over	No	Sim	No	Primary School	Yes	Yes	>=12 years	35-49 years	Good	Married/Civil Union	$1500-$3500/month	Very Good	Overweight/Obese	Yes	Consulate		<15
222	<9 years	Women	Over	No	Sim	No	Graduate Studies	Yes	No	<12 years	18-34 years	Fluent	Single	$600-$1500/month	Good		Yes	Consulate	18-49 years	<15
223	>=9 years	Women	Ideal	Yes	Sim	No	University Degree	Yes	Yes	<12 years	35-49 years	Regular, Bad or Do not speak	Divorced/Widowed	$1500-$3500/month	Good	Normal/UnderWeight	Yes	Consulate	18-49 years	>=15
224	<9 years	Women	Ideal	Yes	Sim	No	High School	Yes	Yes	<12 years	18-34 years	Fluent	Single	$1500-$3500/month	Good	Normal/UnderWeight	Yes	Consulate	18-49 years	<15
225	>=9 years	Men	Over	No	Sim	Yes	University Degree	No	Yes	>=12 years	>=50 years	Fluent	Divorced/Widowed	$1500-$3500/month	Worst	Overweight/Obese	Yes	Consulate		>=15
226	<9 years	Men	Ideal	No	Sim	No	High School	Yes	Yes	<12 years		Good	Married/Civil Union	$600-$1500/month	Very Good	Overweight/Obese	Yes	Consulate		<15
227	>=9 years	Women		No	Sim	No	University Degree	Yes	Yes	>=12 years	35-49 years	Fluent	Married/Civil Union	>$3500/month	Good	Overweight/Obese	Yes	Consulate	18-49 years	<15
228	>=9 years	Men	Ideal	Yes	Sim	No	High School	No	Yes	>=12 years	35-49 years	Regular, Bad or Do not speak	Married/Civil Union	$1500-$3500/month	Good	Overweight/Obese	Yes	Consulate		<15
229	>=9 years	Men	Over	Yes	Sim	No	High School	Yes	No	<12 years	18-34 years	Regular, Bad or Do not speak	Married/Civil Union	$1500-$3500/month	Very Good	Overweight/Obese	Yes	Consulate		<15
230	>=9 years	Men	Ideal	No	Sim	No	High School	No	Yes	>=12 years	35-49 years	Good	Married/Civil Union	$600-$1500/month	Good	Normal/UnderWeight	Yes	Consulate		<15
231	>=9 years	Men	Ideal	No	Sim	No	High School	No	Yes	>=12 years	35-49 years	Good	Married/Civil Union	$1500-$3500/month	Good	Overweight/Obese	Yes	Consulate		<15
232	>=9 years	Women	Over	Yes	Sim	No	High School	No	Yes	>=12 years	18-34 years	Good	Married/Civil Union	$1500-$3500/month	Good	Overweight/Obese	Yes	Consulate	18-49 years	<15
233	<9 years	Women	Over	No	Sim	No	Graduate Studies	No	Yes	<12 years		Good	Married/Civil Union		Good	Overweight/Obese	Yes	Consulate		<15
234	<9 years	Women	Ideal	Yes	Sim	No	High School	Yes	No	<12 years	18-34 years	Good	Single	$600-$1500/month	Good	Overweight/Obese	Yes	Consulate	18-49 years	>=15
235	>=9 years	Women	Over	Yes	Sim	No	High School	No	Yes	<12 years	35-49 years	Fluent	Divorced/Widowed	$600-$1500/month	Very Good	Normal/UnderWeight	Yes	Consulate	18-49 years	>=15
236	<9 years	Women	Over	No	Sim	No	High School	Yes	Yes	>=12 years	18-34 years	Good	Married/Civil Union	$1500-$3500/month	Worst		No	Consulate	18-49 years	>=15
237	>=9 years	Women	Over	No	Sim	No	University Degree	Yes	No	<12 years	>=50 years	Regular, Bad or Do not speak	Married/Civil Union	$1500-$3500/month	Very Good	Overweight/Obese	Yes	Consulate	>49 years	<15
238	>=9 years	Women	Over	Yes	Sim	No	University Degree	Yes	Yes	>=12 years	>=50 years	Regular, Bad or Do not speak	Divorced/Widowed	$1500-$3500/month	Good	Normal/UnderWeight	Yes	Consulate	>49 years	<15
239	>=9 years	Men	Over	Yes	Sim	No	Primary School	Yes	No	>=12 years	>=50 years	Regular, Bad or Do not speak	Married/Civil Union	>$3500/month	Good	Overweight/Obese	Yes	Consulate		<15
240	>=9 years	Women	Over	No	Sim	No	University Degree	Yes	Yes	>=12 years	18-34 years	Good	Married/Civil Union	$600-$1500/month	Good	Normal/UnderWeight	Yes	Consulate	18-49 years	<15
241	<9 years	Men	Ideal	No	Sim	No	High School	Yes	Yes	<12 years	18-34 years	Good	Single	$600-$1500/month	Very Good	Overweight/Obese	Yes	Consulate		<15
242	>=9 years	Women	Ideal	No	Sim		High School	Yes	Yes	<12 years	18-34 years	Fluent	Married/Civil Union	$1500-$3500/month	Worst	Normal/UnderWeight	Yes	Consulate	18-49 years	>=15
243	<9 years	Men	Ideal	Yes	Sim	Yes	High School	Yes	No	>=12 years	>=50 years	Good	Divorced/Widowed	$600-$1500/month	Very Good	Overweight/Obese	Yes	Consulate		<15
244	>=9 years	Men	Ideal	Yes	Sim	No	Primary School	Yes	Yes	>=12 years	35-49 years	Good	Single	>$3500/month	Very Good	Normal/UnderWeight	Yes	Consulate		<15
245	<9 years	Women	Under	No	Não	No	University Degree	Yes	Yes	>=12 years	35-49 years	Good	Married/Civil Union		Good	Normal/UnderWeight	No	Consulate	18-49 years	<15
246	<9 years	Men	Over	No	Não	No	High School	No	Yes	<12 years	18-34 years	Regular, Bad or Do not speak	Single		Good		Yes	Consulate		>=15
247	>=9 years	Women	Over		Sim	No	High School	No	No	>=12 years	35-49 years	Good	Single	$1500-$3500/month	Good	Normal/UnderWeight	Yes	Consulate	18-49 years	>=15
248	<9 years	Men	Over	Yes	Sim	Yes	High School	Yes	Yes	>=12 years	18-34 years	Fluent	Divorced/Widowed	$1500-$3500/month	Worst	Overweight/Obese	No	Consulate		<15
249	<9 years	Women	Ideal	Yes	Não	No	Graduate Studies	Yes	Yes	<12 years	35-49 years	Good	Married/Civil Union	$600-$1500/month	Very Good	Normal/UnderWeight	Yes	Consulate	18-49 years	<15
250	>=9 years	Women	Ideal	Yes	Sim	No	High School	Yes	Yes	<12 years	18-34 years	Fluent	Single	$1500-$3500/month	Worst	Normal/UnderWeight	Yes	Consulate	18-49 years	<15
251	<9 years	Men	Over	No	Sim	No	High School	No	Yes	<12 years	35-49 years	Good	Married/Civil Union	$1500-$3500/month	Worst	Overweight/Obese	Yes	Consulate		>=15
252	>=9 years	Men	Ideal	Yes	Sim	No	University Degree	Yes	Yes	>=12 years	>=50 years	Fluent	Married/Civil Union	$1500-$3500/month	Good	Normal/UnderWeight	Yes	Consulate		<15
253	>=9 years	Women	Ideal	No	Sim	No	Primary School	No	Yes	>=12 years	35-49 years	Good	Married/Civil Union	$600-$1500/month	Very Good	Normal/UnderWeight	Yes	Consulate	18-49 years	<15
254	<9 years	Men	Over	Yes	Sim	No	High School	No	Yes	<12 years	35-49 years	Regular, Bad or Do not speak	Married/Civil Union	$600-$1500/month	Worst	Overweight/Obese	Yes	Consulate		>=15
255	>=9 years	Men	Over	Yes	Sim	No	Primary School	Yes	Yes	>=12 years	35-49 years	Regular, Bad or Do not speak	Married/Civil Union	$600-$1500/month	Good	Overweight/Obese	Yes	Consulate		<15
256	>=9 years	Men	Over	No	Sim	No	High School	No	Yes	<12 years	35-49 years	Good	Married/Civil Union	$1500-$3500/month	Good	Overweight/Obese	No	Consulate		<15
257	<9 years	Women	Over	No	Sim	Yes	Primary School	No	Yes	>=12 years	18-34 years	Good	Married/Civil Union	$1500-$3500/month	Good	Overweight/Obese	Yes	Consulate	18-49 years	>=15
258	>=9 years	Women	Ideal	Yes	Sim	No	Primary School	Yes		>=12 years	35-49 years	Regular, Bad or Do not speak	Married/Civil Union	$1500-$3500/month		Normal/UnderWeight		Consulate	18-49 years	<15
259	>=9 years	Men	Under	No	Sim		High School	Yes		>=12 years	35-49 years	Regular, Bad or Do not speak	Divorced/Widowed	$1500-$3500/month		Overweight/Obese		Consulate		>=15
260	>=9 years	Women	Ideal	No	Sim	No	Primary School	Yes	Yes	>=12 years	18-34 years	Good	Married/Civil Union	$1500-$3500/month	Worst		No	Consulate	18-49 years	>=15
261	<9 years	Women	Ideal	No	Sim	Yes	University Degree	No	Yes	<12 years	18-34 years	Fluent	Married/Civil Union	$1500-$3500/month	Good	Normal/UnderWeight	Yes	Consulate	18-49 years	<15
262	<9 years	Women	Over	No	Sim	No	Primary School	No	No	<12 years	18-34 years	Good	Married/Civil Union	$1500-$3500/month	Good	Overweight/Obese	Yes	Consulate	18-49 years	<15
263		Women	Over	No	Sim	No	Primary School	No	Yes	<12 years	18-34 years	Regular, Bad or Do not speak	Married/Civil Union	$600-$1500/month	Good		Yes	Consulate	18-49 years	<15
264	>=9 years	Women	Ideal	Yes	Sim	Yes	High School	No	Yes	<12 years	18-34 years	Good	Married/Civil Union	$1500-$3500/month	Worst		Yes	Consulate	18-49 years	<15
265	<9 years	Men	Ideal	Yes	Não	No	Graduate Studies	Yes	Yes	<12 years	>=50 years	Fluent	Married/Civil Union	>$3500/month	Very Good	Normal/UnderWeight	Yes	Consulate		<15
266	>=9 years	Women	Over	Yes	Sim	No	High School	No	Yes	>=12 years	35-49 years	Good	Married/Civil Union	>$3500/month	Good	Normal/UnderWeight	Yes	Consulate	18-49 years	<15
267	>=9 years	Women	Ideal		Sim	No	University Degree	Yes	Yes	>=12 years	35-49 years	Fluent	Married/Civil Union	$1500-$3500/month	Good	Normal/UnderWeight	No	Consulate	18-49 years	>=15
268	<9 years	Men	Ideal	No	Sim	No	High School	No	No	<12 years	18-34 years	Regular, Bad or Do not speak	Single	$1500-$3500/month	Good	Normal/UnderWeight	Yes	Consulate		>=15
269	>=9 years	Men	Over	No	Sim	No	High School	No	Yes	>=12 years	35-49 years	Good	Married/Civil Union	>$3500/month	Worst	Overweight/Obese	Yes	Consulate		<15
270	>=9 years	Men	Ideal	No	Sim	No	High School	Yes	No	>=12 years	35-49 years	Fluent	Divorced/Widowed	$600-$1500/month	Worst	Normal/UnderWeight	Yes	Consulate		<15
271	>=9 years	Women	Ideal	No	Sim	No	University Degree	Yes	Yes	>=12 years	35-49 years	Fluent	Married/Civil Union	>$3500/month	Very Good	Normal/UnderWeight	Yes	Consulate	18-49 years	<15
272	>=9 years	Women	Ideal	No	Sim	No	Primary School	Yes	Yes	>=12 years	>=50 years	Regular, Bad or Do not speak	Married/Civil Union	$600-$1500/month	Worst	Normal/UnderWeight	Yes	Consulate	>49 years	<15
273	>=9 years	Women	Over	No	Sim	No	University Degree		Yes	<12 years	>=50 years	Good	Married/Civil Union	$1500-$3500/month	Very Good	Overweight/Obese	Yes	Consulate	>49 years	<15
274	<9 years	Women	Ideal	Yes	Sim	No	Graduate Studies	Yes	Yes	<12 years	18-34 years	Fluent	Married/Civil Union	>$3500/month	Very Good	Normal/UnderWeight	Yes	Consulate	18-49 years	<15
275	<9 years	Women	Over	No	Sim	No	University Degree	Yes	Yes	<12 years	18-34 years	Regular, Bad or Do not speak	Divorced/Widowed	$1500-$3500/month	Good	Overweight/Obese	No	Consulate	18-49 years	>=15
276	<9 years	Women	Ideal	No	Sim	No	University Degree	Yes	No	<12 years	35-49 years	Fluent	Married/Civil Union		Very Good	Normal/UnderWeight	No	Consulate	18-49 years	<15
277	<9 years	Men	Over	Yes	Sim	No	Primary School	Yes	No	<12 years	18-34 years	Regular, Bad or Do not speak	Single	>$3500/month	Good	Overweight/Obese	Yes	Consulate		>=15
278	>=9 years	Women	Over	No	Sim	No	High School	Yes	Yes	<12 years	35-49 years	Good	Single	$600-$1500/month	Good	Overweight/Obese	Yes	Consulate	18-49 years	>=15
279	<9 years	Women	Over	No	Sim	No	University Degree	No	Yes	<12 years	35-49 years	Fluent	Married/Civil Union	>$3500/month	Good	Normal/UnderWeight	Yes	Consulate	18-49 years	<15
280	>=9 years	Women	Ideal	No	Sim	No	University Degree	Yes	Yes	>=12 years	35-49 years	Fluent	Married/Civil Union	$1500-$3500/month	Very Good	Normal/UnderWeight	Yes	Consulate	18-49 years	<15
281	>=9 years	Women	Ideal	Yes	Sim	No	Graduate Studies	Yes	Yes	>=12 years	35-49 years	Good	Married/Civil Union	$1500-$3500/month	Very Good	Normal/UnderWeight	Yes	Consulate	18-49 years	>=15
282	<9 years	Men	Over	No	Sim	No	High School		Yes	>=12 years	18-34 years	Fluent	Single	$1500-$3500/month	Good	Overweight/Obese	Yes	Consulate		>=15
283	<9 years	Men	Ideal	No	Sim	No	University Degree	Yes	Yes	>=12 years	35-49 years	Fluent	Married/Civil Union	>$3500/month	Very Good	Normal/UnderWeight	Yes	Consulate		<15
284	<9 years	Women	Ideal	No	Sim	No	University Degree	Yes	Yes	>=12 years	35-49 years	Fluent	Married/Civil Union	>$3500/month	Good	Normal/UnderWeight	Yes	Consulate	18-49 years	>=15
285	<9 years	Men	Over	No	Sim	No	High School	Yes	No	<12 years	35-49 years	Good	Divorced/Widowed	$1500-$3500/month	Good	Overweight/Obese	Yes	Consulate		<15
286	<9 years	Men	Over	No	Sim	No	Primary School	No	No	<12 years	18-34 years	Regular, Bad or Do not speak	Married/Civil Union	$1500-$3500/month	Good	Overweight/Obese	Yes	Consulate		<15
287	<9 years	Men	Over	No	Sim	No	High School	Yes	Yes	<12 years	35-49 years	Good	Divorced/Widowed	$1500-$3500/month	Good	Overweight/Obese	Yes	Consulate		>=15
288	<9 years	Women	Ideal	No	Sim	No	Primary School	Yes	Yes	>=12 years	35-49 years	Regular, Bad or Do not speak	Divorced/Widowed	$600-$1500/month	Worst	Normal/UnderWeight	Yes	Consulate	18-49 years	<15
289	<9 years	Women	Over	Yes	Não	No	Graduate Studies	Yes	Yes	<12 years	18-34 years	Fluent	Single	$1500-$3500/month	Good	Normal/UnderWeight	Yes	Consulate	18-49 years	<15
290	<9 years	Men	Ideal	No	Sim	No	High School	No	Yes	<12 years	18-34 years	Regular, Bad or Do not speak	Married/Civil Union	$1500-$3500/month	Good	Normal/UnderWeight	Yes	Consulate		<15
291	>=9 years	Men	Over	Yes	Sim	No	University Degree	Yes	Yes	<12 years	35-49 years	Regular, Bad or Do not speak	Single	$600-$1500/month	Good	Overweight/Obese	Yes	Consulate		>=15
292	>=9 years	Men	Over	No	Sim	No	High School	Yes	Yes	>=12 years	35-49 years	Regular, Bad or Do not speak	Married/Civil Union	>$3500/month	Good	Overweight/Obese	Yes	Consulate		>=15
293	<9 years	Women	Over	No	Sim	No	University Degree	Yes	Yes	>=12 years	18-34 years	Fluent	Single	$600-$1500/month	Good	Overweight/Obese	Yes	Consulate	18-49 years	<15
294	<9 years	Women	Ideal	Yes	Sim	No	Graduate Studies	Yes	Yes	<12 years	18-34 years	Fluent	Single	$600-$1500/month	Worst	Normal/UnderWeight	Yes	Consulate	18-49 years	>=15
295	<9 years	Women	Ideal	Yes	Sim	No	University Degree	Yes	Yes	<12 years	18-34 years	Fluent	Married/Civil Union	$600-$1500/month	Very Good	Normal/UnderWeight	Yes	Consulate	18-49 years	>=15
296	>=9 years	Men	Over	Yes	Sim	No	University Degree	No	Yes	>=12 years	18-34 years	Fluent	Married/Civil Union	>$3500/month	Worst	Overweight/Obese	Yes	Consulate		>=15
297	>=9 years	Men	Ideal	Yes	Sim	No	High School	Yes	Yes	<12 years	18-34 years	Regular, Bad or Do not speak	Single	>$3500/month	Very Good	Normal/UnderWeight	Yes	Consulate		<15
298	>=9 years	Men	Ideal	Yes	Sim	No	University Degree	No	Yes	>=12 years	35-49 years	Fluent	Married/Civil Union		Good	Normal/UnderWeight	Yes	Consulate		>=15
299	<9 years	Women	Ideal	No	Sim	No	Primary School	No	Yes	<12 years	18-34 years	Good	Single	$600-$1500/month	Worst	Normal/UnderWeight	Yes	Consulate	18-49 years	<15
300	>=9 years	Women	Over	Yes	Sim	No	Primary School	Yes	Yes	>=12 years	>=50 years	Regular, Bad or Do not speak	Single		Very Good	Overweight/Obese	Yes	Consulate	>49 years	<15
301	<9 years	Women	Over	Yes	Sim	No	University Degree	Yes	Yes	<12 years		Fluent	Married/Civil Union		Good	Normal/UnderWeight	Yes	Consulate		>=15
302	<9 years	Women	Over	No	Não	No	University Degree	No	Yes	<12 years	18-34 years	Regular, Bad or Do not speak	Married/Civil Union	>$3500/month	Very Good	Overweight/Obese	No	Consulate	18-49 years	<15
303	<9 years	Women	Over	No	Sim	No	High School	No	Yes	<12 years	18-34 years	Regular, Bad or Do not speak	Married/Civil Union	>$3500/month	Worst	Overweight/Obese	Yes	Consulate	18-49 years	>=15
304	<9 years	Women	Ideal	No	Sim	No	University Degree	Yes	Yes	<12 years	18-34 years	Fluent	Single	$600-$1500/month	Very Good	Normal/UnderWeight	Yes	Consulate	18-49 years	>=15
305	>=9 years	Women	Over	No	Sim	No	High School	Yes	Yes	>=12 years	18-34 years	Fluent	Divorced/Widowed	$1500-$3500/month	Worst	Overweight/Obese	Yes	Consulate	18-49 years	<15
306	<9 years	Women	Over	No	Sim	No	Graduate Studies	Yes	Yes	<12 years	18-34 years	Fluent	Married/Civil Union	>$3500/month	Good	Overweight/Obese	Yes	Consulate	18-49 years	<15
307	>=9 years	Women	Over	No	Não	No	University Degree	No	Yes	>=12 years	35-49 years	Regular, Bad or Do not speak	Married/Civil Union	$600-$1500/month	Good	Overweight/Obese	Yes	Consulate	18-49 years	>=15
308	>=9 years	Men	Ideal	No	Sim	No	High School	Yes	No	>=12 years	35-49 years	Regular, Bad or Do not speak	Married/Civil Union	$1500-$3500/month	Very Good	Normal/UnderWeight	Yes	Consulate		<15
309	>=9 years	Women	Over	Yes	Não	No	University Degree	Yes	Yes	>=12 years	>=50 years	Fluent	Married/Civil Union	>$3500/month	Very Good	Overweight/Obese	Yes	Consulate	>49 years	<15
310	<9 years	Women	Ideal	No	Sim	No	High School	Yes	Yes	<12 years	35-49 years	Regular, Bad or Do not speak	Single	$1500-$3500/month	Very Good	Normal/UnderWeight	Yes	Consulate	18-49 years	>=15
311	>=9 years	Women	Ideal	Yes	Sim	No	High School	No	Yes	>=12 years	18-34 years	Good	Single	$1500-$3500/month	Very Good		Yes	Consulate	18-49 years	>=15
312	<9 years	Women	Ideal	Yes	Sim	No	High School	Yes	Yes	>=12 years	35-49 years	Good	Married/Civil Union	$1500-$3500/month	Good	Normal/UnderWeight	Yes	Consulate	18-49 years	<15
313	<9 years	Women	Ideal	Yes		Yes	University Degree	No	Yes	<12 years	>=50 years	Regular, Bad or Do not speak	Single	$1500-$3500/month	Good	Normal/UnderWeight	Yes	Consulate	>49 years	>=15
314	>=9 years	Men	Ideal	Yes	Sim	No	High School	Yes	Yes	>=12 years	35-49 years	Fluent	Divorced/Widowed	>$3500/month	Very Good	Normal/UnderWeight	Yes	Consulate		<15
315	<9 years	Men	Under	Yes	Não	No	Graduate Studies	Yes	Yes	<12 years	35-49 years	Fluent	Married/Civil Union		Good	Normal/UnderWeight	Yes	Consulate		>=15
316	<9 years	Women	Over	No	Sim	No	Primary School	Yes	Yes	<12 years	18-34 years	Regular, Bad or Do not speak	Married/Civil Union	$1500-$3500/month	Very Good	Overweight/Obese	Yes	Consulate	18-49 years	>=15
317	>=9 years	Women	Over	No	Sim	No	University Degree	Yes	Yes	>=12 years	18-34 years	Fluent	Married/Civil Union	>$3500/month	Good	Overweight/Obese	Yes	Consulate	18-49 years	<15
318	<9 years	Women	Ideal	Yes	Sim	No	University Degree	Yes	Yes	>=12 years	18-34 years	Fluent	Married/Civil Union	$1500-$3500/month	Good	Normal/UnderWeight	Yes	Consulate	18-49 years	<15
319	<9 years	Men	Over	Yes	Não	Yes	University Degree	No	Yes	<12 years	18-34 years	Fluent	Single		Good	Overweight/Obese	Yes	Consulate		<15
320	<9 years	Men	Ideal	No	Sim	No	University Degree	Yes	Yes	<12 years	35-49 years	Good	Married/Civil Union	>$3500/month	Good	Overweight/Obese	Yes	Consulate		<15
321		Men	Under	No	Sim	No	University Degree	Yes	Yes	>=12 years	>=50 years	Good	Married/Civil Union	$600-$1500/month	Good	Overweight/Obese	Yes	Consulate		>=15
322	>=9 years	Men	Over	No	Sim	No	High School	Yes	No	<12 years	35-49 years	Regular, Bad or Do not speak	Single	$1500-$3500/month	Worst	Overweight/Obese	No	Consulate		>=15
323	>=9 years	Women	Over	No	Sim	No	High School	Yes	Yes	>=12 years	35-49 years	Fluent	Married/Civil Union	$600-$1500/month	Good	Normal/UnderWeight	Yes	Consulate	18-49 years	>=15
324	<9 years	Men	Ideal	Yes	Sim	No	University Degree	Yes	Yes	<12 years	18-34 years	Fluent	Single	>$3500/month	Very Good	Normal/UnderWeight	Yes	Consulate		<15
325	>=9 years	Women	Ideal	No	Sim	No	High School	Yes	Yes	>=12 years	18-34 years	Fluent	Married/Civil Union	$1500-$3500/month	Good	Overweight/Obese	Yes	Consulate	18-49 years	<15
326	<9 years	Women	Over	No	Sim	No	Graduate Studies	No	Yes	<12 years	18-34 years	Regular, Bad or Do not speak	Married/Civil Union	$1500-$3500/month	Very Good	Normal/UnderWeight	Yes	Consulate	18-49 years	>=15
327	<9 years	Women	Ideal	Yes	Sim	No	Graduate Studies	Yes	Yes	<12 years	18-34 years	Good	Single	$1500-$3500/month	Good	Normal/UnderWeight	Yes	Consulate	18-49 years	<15
328	>=9 years	Men	Ideal	Yes	Sim	No	Primary School	Yes	Yes	<12 years	18-34 years	Good	Single	$600-$1500/month	Good		Yes	Consulate		>=15
329	>=9 years	Men	Over	Yes		No	University Degree	No	Yes	>=12 years	>=50 years	Fluent	Married/Civil Union		Good	Normal/UnderWeight	Yes	Consulate		<15
330	>=9 years	Men	Over	Yes	Sim	No	High School	No	Yes	>=12 years	35-49 years	Good	Married/Civil Union	$1500-$3500/month	Good	Overweight/Obese	Yes	Consulate		<15
331	>=9 years	Women	Over	No	Sim	No	University Degree	No	Yes	>=12 years	35-49 years	Regular, Bad or Do not speak		>$3500/month	Worst	Overweight/Obese	No	Consulate	18-49 years	>=15
332	<9 years	Women	Ideal	Yes	Sim	No	Graduate Studies	Yes	Yes	<12 years	18-34 years	Fluent	Single	>$3500/month	Very Good	Normal/UnderWeight	No	Consulate	18-49 years	>=15
333	<9 years	Men	Over	No	Sim	No	High School	Yes	Yes	>=12 years	>=50 years	Regular, Bad or Do not speak	Married/Civil Union	$1500-$3500/month	Worst	Overweight/Obese	Yes	Consulate		<15
334	<9 years	Women	Ideal	No	Sim	No	High School	No	Yes	<12 years	35-49 years	Regular, Bad or Do not speak	Married/Civil Union	$1500-$3500/month	Worst		No	Consulate	18-49 years	>=15
335	<9 years	Men	Ideal	Yes	Sim	No	Primary School	No	No	<12 years	35-49 years	Regular, Bad or Do not speak	Married/Civil Union	$1500-$3500/month	Worst	Normal/UnderWeight	Yes	Consulate		>=15
336	>=9 years	Women	Over	No	Sim	No	High School	No	No	>=12 years	35-49 years	Regular, Bad or Do not speak	Married/Civil Union	$1500-$3500/month	Worst	Overweight/Obese	Yes	Consulate	18-49 years	>=15
337	<9 years	Men	Ideal	Yes	Sim	No	High School	Yes	Yes	>=12 years	>=50 years	Good	Married/Civil Union	>$3500/month	Good	Overweight/Obese	Yes	Consulate		<15
338	>=9 years	Women	Ideal	Yes	Sim	No	University Degree	Yes	Yes	>=12 years	35-49 years	Fluent	Divorced/Widowed	$1500-$3500/month	Good	Normal/UnderWeight	Yes	Consulate	18-49 years	<15
339	>=9 years	Women	Over	No	Não	No	University Degree	Yes	Yes	>=12 years	35-49 years	Good	Married/Civil Union	$1500-$3500/month	Very Good	Overweight/Obese	Yes	Consulate	18-49 years	<15
340	>=9 years	Men	Ideal	Yes	Sim	No	University Degree	Yes	Yes	>=12 years	>=50 years	Good	Married/Civil Union	$600-$1500/month	Worst	Normal/UnderWeight	Yes	Consulate		<15
341	>=9 years	Men	Ideal	No	Sim	No	Primary School	Yes	Yes	>=12 years	>=50 years	Regular, Bad or Do not speak	Married/Civil Union	$1500-$3500/month	Worst	Normal/UnderWeight	No	Consulate		>=15
342	>=9 years	Women	Ideal	No	Sim	No	Graduate Studies	No	Yes	>=12 years	35-49 years	Good	Married/Civil Union	$1500-$3500/month	Good	Normal/UnderWeight	Yes	Consulate	18-49 years	<15
343	<9 years	Women	Over	No	Sim	No	University Degree	No	Yes	<12 years	35-49 years	Regular, Bad or Do not speak	Married/Civil Union	$600-$1500/month	Good	Overweight/Obese	Yes	Consulate	18-49 years	<15
344	>=9 years	Men	Ideal	Yes	Sim	Yes	Primary School	No	No	<12 years	18-34 years	Good	Single	$1500-$3500/month	Worst	Normal/UnderWeight	Yes	Consulate		<15
345	>=9 years	Women	Ideal	No	Sim	No		No	No	<12 years	18-34 years	Regular, Bad or Do not speak	Married/Civil Union	$600-$1500/month	Worst	Normal/UnderWeight	Yes	Consulate	18-49 years	<15
346	>=9 years	Men	Over	Yes	Sim	No	Primary School	Yes	No	<12 years	18-34 years	Regular, Bad or Do not speak	Married/Civil Union	$1500-$3500/month	Worst	Normal/UnderWeight	Yes	Consulate		>=15
347	<9 years	Men	Ideal	Yes	Sim	Yes	Graduate Studies	Yes	Yes	<12 years	18-34 years	Fluent	Single	>$3500/month	Very Good	Normal/UnderWeight	Yes	Consulate		<15
348	>=9 years	Women	Ideal	No	Sim	No	University Degree	Yes	Yes	>=12 years	18-34 years	Fluent	Single	$600-$1500/month	Worst	Normal/UnderWeight	No	Consulate	18-49 years	<15
349	<9 years	Men	Ideal	Yes	Sim	Yes	High School	Yes	Yes	<12 years	18-34 years	Fluent	Single	$600-$1500/month	Good	Normal/UnderWeight	Yes	Consulate		<15
350	<9 years	Men	Over		Sim	No	Graduate Studies	Yes	Yes	<12 years	18-34 years	Fluent	Married/Civil Union	$1500-$3500/month	Worst	Overweight/Obese	Yes	Consulate		<15
351	>=9 years	Men	Ideal	Yes	Sim	No	University Degree	Yes	Yes	<12 years	18-34 years	Fluent	Married/Civil Union	>$3500/month	Very Good	Overweight/Obese	Yes	Consulate		<15
352	>=9 years	Women	Over	No	Sim	No	University Degree	No	Yes	>=12 years	18-34 years	Fluent	Married/Civil Union		Worst	Overweight/Obese	Yes	Consulate	18-49 years	>=15
353	>=9 years	Men	Ideal	Yes	Sim	Yes	University Degree	Yes	Yes	>=12 years	>=50 years	Good	Married/Civil Union	$1500-$3500/month	Very Good	Normal/UnderWeight	Yes	Consulate		<15
354	>=9 years	Women	Ideal	Yes	Sim	No	High School	No	Yes	<12 years	>=50 years	Regular, Bad or Do not speak	Divorced/Widowed	$1500-$3500/month	Worst	Normal/UnderWeight	Yes	Consulate	>49 years	<15
355	>=9 years	Women	Ideal	Yes	Sim	No	University Degree	No	Yes	<12 years	18-34 years	Regular, Bad or Do not speak	Married/Civil Union	$1500-$3500/month	Worst	Normal/UnderWeight	Yes	Consulate	18-49 years	<15
356	<9 years	Women	Over	No	Sim	No	Graduate Studies	Yes	Yes	>=12 years	18-34 years	Fluent	Married/Civil Union	$1500-$3500/month	Worst	Overweight/Obese	Yes	Consulate	18-49 years	<15
357	<9 years	Men	Ideal	Yes	Sim	No	Graduate Studies	Yes	Yes	<12 years	18-34 years	Fluent	Single	>$3500/month	Very Good	Normal/UnderWeight	Yes	Churches		<15
358	<9 years	Women	Ideal	Yes	Sim	No	University Degree	No	Yes	<12 years	35-49 years	Regular, Bad or Do not speak	Married/Civil Union	$1500-$3500/month	Good	Overweight/Obese	Yes	Churches	18-49 years	<15
359	>=9 years	Women	Ideal	Yes	Sim	No	High School	Yes	Yes	>=12 years	35-49 years	Fluent	Divorced/Widowed	$600-$1500/month	Very Good	Normal/UnderWeight	Yes	Churches	18-49 years	>=15
360	>=9 years	Women	Ideal	Yes	Sim	No	Graduate Studies	Yes	Yes	>=12 years		Fluent	Married/Civil Union	$600-$1500/month	Very Good	Normal/UnderWeight	Yes	Churches		<15
361	<9 years	Men	Ideal	No		No	High School	Yes	Yes		35-49 years	Good	Single	$600-$1500/month	Very Good	Normal/UnderWeight	Yes	Churches		<15
362	<9 years	Men	Ideal	Yes	Sim	No	High School	Yes	Yes	<12 years	18-34 years	Regular, Bad or Do not speak	Single	$1500-$3500/month	Good	Normal/UnderWeight	Yes	Churches		>=15
363	>=9 years	Women	Ideal	No	Sim	No	Primary School	No	Yes	>=12 years	35-49 years	Fluent	Married/Civil Union	$600-$1500/month	Worst	Normal/UnderWeight	Yes	Churches	18-49 years	<15
364	<9 years	Women	Ideal	No	Sim	No	High School	No	Yes	>=12 years	>=50 years	Regular, Bad or Do not speak	Divorced/Widowed	$600-$1500/month	Good	Overweight/Obese	Yes	Churches	>49 years	<15
365	<9 years	Men	Over	No	Sim	No	University Degree	Yes	Yes	>=12 years	35-49 years	Good	Single	$1500-$3500/month	Very Good	Overweight/Obese	Yes	Churches		<15
366	>=9 years	Women	Over	Yes	Sim	No	University Degree	Yes	Yes	>=12 years	>=50 years	Fluent	Married/Civil Union	$1500-$3500/month	Good	Normal/UnderWeight	Yes	Churches	>49 years	>=15
367	>=9 years	Men	Ideal	Yes	Sim	No	High School	Yes	No	<12 years	35-49 years	Regular, Bad or Do not speak	Single	$600-$1500/month	Very Good	Normal/UnderWeight	Yes	Churches		>=15
368	>=9 years	Women	Over	No	Sim	No	High School	Yes	Yes	>=12 years	>=50 years	Good	Married/Civil Union	$1500-$3500/month	Good	Overweight/Obese	Yes	Churches	>49 years	<15
369			Ideal	Yes	Sim	No	University Degree	Yes	Yes	>=12 years	>=50 years	Good	Married/Civil Union	$600-$1500/month	Good	Normal/UnderWeight	Yes	Churches		<15
370	<9 years	Men	Ideal	Yes	Sim	No	High School	Yes	No	<12 years	18-34 years	Good	Single	>$3500/month	Very Good	Overweight/Obese	Yes	Churches		>=15
371	<9 years	Women	Ideal	No	Sim	No	University Degree	Yes	Yes	<12 years	35-49 years	Regular, Bad or Do not speak	Married/Civil Union	>$3500/month	Very Good	Normal/UnderWeight	Yes	Churches	18-49 years	<15
372	<9 years	Men	Ideal	No	Sim	No	Primary School	No	Yes	>=12 years	35-49 years	Regular, Bad or Do not speak	Married/Civil Union	$1500-$3500/month	Worst	Normal/UnderWeight	No	Churches		>=15
373	<9 years	Women	Over	No	Sim	No	Graduate Studies	Yes	Yes	>=12 years	35-49 years	Fluent	Single	$1500-$3500/month	Worst	Overweight/Obese	Yes	Churches	18-49 years	<15
374	>=9 years	Men	Over	Yes	Sim	No	University Degree	Yes	Yes	>=12 years	>=50 years	Fluent	Divorced/Widowed	>$3500/month	Good	Overweight/Obese	Yes	Churches		<15
375	>=9 years	Women	Over	Yes	Sim	No	High School	Yes	Yes	>=12 years	35-49 years	Good	Married/Civil Union	>$3500/month	Very Good	Overweight/Obese	No	Churches	18-49 years	<15
376	>=9 years	Women	Ideal	Yes	Sim	No	Primary School	No	Yes	>=12 years	>=50 years	Regular, Bad or Do not speak	Married/Civil Union	$1500-$3500/month	Worst	Overweight/Obese	Yes	Churches	>49 years	<15
377	>=9 years	Women	Ideal	No	Sim	No	Primary School	No	Yes	>=12 years	35-49 years	Fluent	Married/Civil Union	$600-$1500/month	Good		Yes	Churches	18-49 years	>=15
378	>=9 years	Women	Over	Yes	Sim	No	High School	Yes	Yes	>=12 years	>=50 years	Fluent	Single	$600-$1500/month	Worst	Overweight/Obese	Yes	Churches	>49 years	<15
379	>=9 years	Women	Over	Yes	Sim	No	University Degree	No	Yes	>=12 years	>=50 years	Fluent	Divorced/Widowed	$1500-$3500/month	Very Good	Overweight/Obese	Yes	Churches	>49 years	>=15
380	>=9 years	Women	Over	No	Sim	No	Primary School	Yes	Yes	>=12 years	35-49 years	Fluent	Married/Civil Union	$600-$1500/month	Good	Overweight/Obese	No	Churches	18-49 years	<15
381	>=9 years		Ideal	Yes	Sim	No	High School	Yes	No	<12 years	18-34 years	Good	Single	>$3500/month	Good	Normal/UnderWeight	Yes	Churches		<15
382	<9 years	Women	Ideal	No	Sim	No	High School	No	Yes	>=12 years	>=50 years	Good	Married/Civil Union	$1500-$3500/month	Very Good	Normal/UnderWeight	Yes	Churches	>49 years	<15
383		Women	Ideal	Yes	Sim	No	High School	Yes	Yes	>=12 years	35-49 years	Fluent	Single	$600-$1500/month	Good	Normal/UnderWeight	Yes	Churches	18-49 years	<15
384	<9 years	Women	Over	No	Não	No	Graduate Studies	Yes	Yes	<12 years	35-49 years	Regular, Bad or Do not speak	Married/Civil Union		Good	Normal/UnderWeight	Yes	Churches	18-49 years	>=15
385	<9 years	Men				No	High School	Yes	Yes	>=12 years	>=50 years	Fluent	Married/Civil Union	>$3500/month	Good	Overweight/Obese	Yes	Churches		<15
386	>=9 years	Men	Over	Yes	Sim	No	Graduate Studies	Yes	Yes	>=12 years	>=50 years	Good	Divorced/Widowed	$1500-$3500/month	Good	Overweight/Obese	Yes	Churches		<15
387	<9 years	Men	Over	Yes	Sim	No	Primary School	Yes	No	<12 years	35-49 years	Regular, Bad or Do not speak	Single	$600-$1500/month	Worst	Overweight/Obese	Yes	Churches		>=15
388	>=9 years	Women	Over	Yes	Não	No	University Degree	Yes	Yes	>=12 years	>=50 years	Fluent	Married/Civil Union	$1500-$3500/month	Very Good	Overweight/Obese	Yes	Churches	>49 years	>=15
389	<9 years	Women	Over	Yes	Sim	No	University Degree		Yes	<12 years	35-49 years	Good	Married/Civil Union	$1500-$3500/month	Good	Overweight/Obese	Yes	Churches	18-49 years	>=15
390	>=9 years	Women	Ideal	Yes	Sim	No	Graduate Studies	Yes	Yes	>=12 years	>=50 years	Regular, Bad or Do not speak	Single	$600-$1500/month	Good	Normal/UnderWeight	Yes	Churches	>49 years	>=15
391	<9 years	Women	Over	Yes	Sim		Graduate Studies	Yes	Yes	>=12 years	35-49 years	Fluent	Married/Civil Union	>$3500/month	Good		Yes	Churches	18-49 years	<15
392	>=9 years	Men	Ideal	No	Sim	No	University Degree	Yes	Yes	>=12 years	35-49 years	Regular, Bad or Do not speak	Married/Civil Union	$1500-$3500/month	Good	Overweight/Obese	Yes	Churches		<15
393	<9 years	Men	Over	Yes	Sim	No	University Degree	Yes	Yes	>=12 years	35-49 years	Fluent	Married/Civil Union	$1500-$3500/month	Good	Normal/UnderWeight	Yes	Churches		<15
394	<9 years	Women	Ideal	Yes	Sim	No	Graduate Studies	Yes	Yes	<12 years	35-49 years	Regular, Bad or Do not speak	Divorced/Widowed	$1500-$3500/month	Very Good	Normal/UnderWeight	Yes	Churches	18-49 years	>=15
395	<9 years	Women	Ideal	No	Sim	No	Primary School	No	Yes	>=12 years	35-49 years	Regular, Bad or Do not speak	Married/Civil Union	>$3500/month	Worst	Normal/UnderWeight	Yes	Churches	18-49 years	>=15
396	<9 years	Women	Under	Yes	Sim	No	Primary School	Yes	Yes	<12 years	18-34 years	Regular, Bad or Do not speak	Single	$600-$1500/month	Very Good	Normal/UnderWeight	Yes	Churches	18-49 years	>=15
397	>=9 years	Men	Under	No	Sim	No	University Degree	Yes	Yes	>=12 years	35-49 years	Good	Single	$1500-$3500/month	Worst	Normal/UnderWeight	Yes	Churches		>=15
398	<9 years	Men	Ideal	Yes	Sim	No	High School	Yes	Yes	>=12 years	35-49 years	Good	Married/Civil Union	>$3500/month	Good	Normal/UnderWeight	Yes	Churches		<15
399	>=9 years	Men	Under	Yes	Sim	No	High School	No	Yes	>=12 years	18-34 years	Fluent	Married/Civil Union	$1500-$3500/month	Good	Normal/UnderWeight	Yes	Churches		<15
400	>=9 years	Men	Over	No	Sim	No	Primary School	Yes	Yes	>=12 years	>=50 years	Good	Married/Civil Union	>$3500/month	Worst	Normal/UnderWeight	Yes	Churches		<15
401	>=9 years	Women	Over	Yes	Sim	No	High School	No	Yes	<12 years	35-49 years	Regular, Bad or Do not speak	Married/Civil Union	$600-$1500/month	Good	Normal/UnderWeight	Yes	Churches	18-49 years	<15
